# Supplementary material for: AI-BLADE toolbox: AI-powered BLADdEr multiparametric MRI analysis for clinical application
Source: BJR Artif Intell. 2026 Jan 22;3(1):ubag002. doi: 10.1093/bjrai/ubag002 (PMC13045516; doi:10.1093/bjrai/ubag002)
Supplement: ubag002_Supplementary_Data [file ubag002_supplementary_data.zip]

Archive with 2 entries (2 files):
- Appendix A_Clean.docx
- ubag002_Supplementary_Data.zip
